# Supplementary material for: Molecular Dynamics Simulations Reveal Canonical Conformations in Different pMHC/TCR Interactions
Source: Cells. 2020 Apr 10;9(4):942. doi: 10.3390/cells9040942 (PMC7226950; doi:10.3390/cells9040942)
Supplement: Supplementary file 1 [file cells-09-00942-s001.zip]

Archive with 3 entries (2 files):
- supplementary final/
- supplementary final/cells-742528supp.pdf
- supplementary final/VideoS1.mpg
